# Supplementary material for: Pedigree-Based Estimation of Y-STR Mutation and Male Differentiation Rates: Application to Historical Remains Identification
Source: Genes (Basel). 2025 Oct 14;16(10):1211. doi: 10.3390/genes16101211 (PMC12562835; doi:10.3390/genes16101211)
Supplement: Supplementary file 1 [file genes-16-01211-s001.zip]

Archive with 1 entries (1 files):
- genes-3864741-supplementary.pdf
